# Supplementary material for: HIV-1 infection enhances innate function and TLR7 expression in female plasmacytoid dendritic cells
Source: Life Sci Alliance. 2022 Sep 2;5(10):e202201452. doi: 10.26508/lsa.202201452 (PMC9441429; doi:10.26508/lsa.202201452)
Supplement: Supplementary file 1 [file LSA-2022-01452_SdataF1.xlsx]

## Sheet: Fig 1A
HIV/ART n=23	UC n=35
0.15	0.4
0.24	0.42
0.28	0.5
0.29	0.25
0.39	0.31
0.34	0.35
0.1	0.23
0.125	0.59
0.255	0.18
0.155	0.21
0.27	0.4
0.22	0.27
0.295	0.22
0.196	0.23
0.24	0.7
0.163	0.21
0.356	0.16
0.27	0.14
0.193	0.11
0.186	0.31
0.26	0.58
0.305	0.4
0.326	0.52
	0.35
	0.18
	0.17
	0.45
	0.15
	0.27
	0.52
	0.63
	0.38
	0.46
	0.73
	0.13

## Sheet: Fig 1B
HIV/ART A/T	HIV/ART A/A	UC A/T	UC A/A
0.15	0.196	0.4	0.21
0.24	0.24	0.42	0.16
0.28	0.163	0.5	0.14
0.29	0.356	0.25	0.11
0.39	0.27	0.31	0.31
0.34	0.193	0.35	0.58
0.1	0.186	0.23	0.4
0.125	0.26	0.59	0.52
0.255	0.305	0.18	0.35
0.155	0.326	0.21	0.18
0.27		0.4	0.17
0.22		0.27	0.45
0.295		0.22	0.15
		0.23	0.27
		0.7	0.52
			0.63
			0.38
			0.46
			0.73
			0.13

## Sheet: Fig 1C
HIV/ART A/A n=9	HIV/ART A/T n = 10
29.4	14.9
21.2	0.96
14.3	1.79
12.7	8.18
13.2	1.64
12.4	7.56
48.4	0.7
78.9	29.1
54.7	4.32
	8.16

## Sheet: Fig 1D
HIV/ART A/A n = 9	UC A/A n = 37
32.3	23.5
29.8	13.4
26.6	12.4
40.1	10.2
26.5	17.2
30	15.9
26.2	11.6
48.3	10.7
29.3	9.74
	19
	33.7
	46.9
	16.9
	29
	30.1
	12.3
	16.7
	27.3
	20.7
	41.3
	18.1
	28.5
	20
	46.8
	19
	43.2
	49.3
	27.9
	18.1
	23.5
	13.9
	36
	15.7
	35.7
	27.4
	48.4
	29.1

## Sheet: Fig 1E
HIV/ART A/A n = 8	UC A/A n = 23
25.2	1.66
4.69	13.8
16	5.72
30.4	4.19
8.15	13.3
8.66	12.3
20	6.67
16.5	8.76
	6.85
	18.1
	27.5
	20
	12.8
	3.9
	11.6
	5.05
	4.95
	6.06
	5.93
	8.52
	7.55
	7.93
	7.08
