# Supplementary material for: HIV-1 infection enhances innate function and TLR7 expression in female plasmacytoid dendritic cells
Source: Life Sci Alliance. 2022 Sep 2;5(10):e202201452. doi: 10.26508/lsa.202201452 (PMC9441429; doi:10.26508/lsa.202201452)
Supplement: Supplementary file 2 [file LSA-2022-01452_SdataF2.xlsx]

## Sheet: Fig2B
Mono-allelic T cells		Bi-allelic AT cells		Mono-allelic A cells			Mono-allelic G cells		Bi-allelic GC cells		Mono-allelic C cells
Signal A	Signal T	Signal A	Signal T	Signal A	Signal T		Signal C	Signal G	Signal C	Signal G	Signal C	Signal G
3.823	17.531	7.995	11.888	10.085	8.304		2.99	13.367	5.097	12.172	8.766	6.861
2.921	13.094	8.608	10.051	10.205	8.338		3.02	13.457	5.496	12.591	8.921	6.963
4.084	17.135	7.879	8.868	10.597	8.564		2.914	12.965	7.091	10.29	9.174	6.929
3.152	13.22	8.996	9.099	9.876	7.941		2.783	12.339	7.806	10.09	10.198	4.778
3.261	13.453	7.889	10.352	10.852	8.657		3.152	13.646	7.992	9.577	10.67	4.881
3.176	13.035	5.453	6.16	10.637	8.479		2.828	12.021	8.657	9.685	10.179	4.641
3.097	12.593	7.419	11.969	10.049	7.938		2.835	12.008	8.856	9.769	9.401	4.281
3.135	12.514	8.413	11.23	10.918	8.585		3.096	13.084	8.647	8.928	10.752	4.877
3.328	13.177	10.067	11.468	10.409	8.055		3.054	12.829	8.649	7.756	10.552	4.765
3.525	13.914	9.339	8.867	10.134	7.825		3.276	13.527	5.369	13.378	10.463	4.688
3.593	13.948			10.789	8.315		3.251	13.411	6.284	10.876	10.408	4.663
3.512	13.506			10.106	7.772		3.127	12.87	7.804	10.887	11.415	5.101
3.296	12.655			10.808	8.288		3.026	12.453	9.344	10.548	11.334	5.033
3.592	13.766			10.459	7.878		3.021	12.411	6.333	11.214	10.706	4.745
3.402	12.849			10.275	7.738		3.168	12.915	6.721	11.092	11.451	5.07
3.325	12.548			10.665	7.974		3.063	12.482	7.084	9.987	10.547	4.664
3.403	12.717			10.711	7.975		2.992	12.131	7.717	10.258	10.017	4.418
3.331	12.351			10.948	8.074		3.1	12.534	8.325	9.269	10.471	4.615
3.712	13.381			9.521	6.97		2.994	12.09	8.994	8.713	10.337	4.549
3.235	11.565			9.862	7.16		2.927	11.724	9.835	8.2	10.445	4.588
3.455	12.181			10.173	7.32		2.946	11.768			10.946	4.808
3.594	12.635			9.408	6.752		3.005	11.879			11.04	4.849
3.704	12.813			9.424	6.597		2.955	11.594			11.563	5.077
4.1	13.883			9.913	6.884		2.889	11.294			11.153	4.895
4.745	13.023			9.981	6.881		3.227	12.52			11.176	4.901
5.89	13.205			9.811	6.758		3.079	11.803			10.407	4.56
2.844	12.843			10.356	7.085		2.956	14.298			10.123	4.432
3.133	13.453			9.666	6.576		2.997	13.496			10.52	4.589
2.919	12.488			9.882	6.719		3.052	13.711			10.249	4.469
2.925	12.49			9.93	6.744		3.186	14.067			10.289	4.47
3.135	13.293			10.1	6.84		3.175	13.919			10.46	4.535
2.972	12.548			11.242	7.498		3.082	13.469			10.461	4.535
3.01	12.434			10.221	6.781		3.012	13.153			10.848	4.687
3.316	13.507			9.883	6.553		3.069	13.328			10.949	4.723
3.206	12.854			9.72	6.44		2.97	12.722			11.713	5.047
3.208	12.66			10.129	6.652		3.233	13.73			10.417	4.483
3.252	12.796			10.517	6.864		3.258	13.776			10.71	4.606
3.184	12.225			10.603	6.904		3.175	13.354			11.547	4.946
3.359	12.819			9.658	6.211		3.168	12.817			12.62	5.396
3.515	13.143			12.324	7.838		3.106	12.565			10.933	4.654
3.198	11.738			10.909	6.927		3.216	12.92			11.24	4.59
3.218	11.792			11.981	6.943		3.264	13.112			10.251	6.533
3.197	11.633			9.563	7.891		3.157	12.571			11.407	5.854
3.325	11.905			9.326	7.6		3.346	13.238			10.408	5.219
3.566	12.667			10.025	8.127		3.285	12.877			10.443	5.128
3.64	12.918			10.433	8.424		3.264	12.784			11.236	5.49
3.607	12.569			9.829	7.915		3.067	11.917			10.353	4.822
3.627	12.454			9.706	7.776		3.266	12.655			9.806	4.552
3.685	12.494			9.599	7.676		3.107	12.017			11.193	5.147
3.964	12.961			10.041	8.029		3.199	12.353			10.799	4.959
5.344	13.775			10.068	8.001		3.17	11.942			11.008	5.024
4.28	10.686			9.187	7.284		2.413	13.15			11.452	5.213
3.004	13.39			9.788	7.703		2.983	14.43			10.896	4.954
3.317	14.643			10.08	7.829		3.133	14.229			11.283	5.126
3.234	13.659			10.502	8.145		3.026	13.571			11.032	5.007
3.201	13.395			9.989	7.742		2.781	12.431			10.778	4.891
3.346	13.967			9.556	7.362		3.137	13.806			11.146	5.057
3.038	12.583			10.19	7.778		3	13.121			10.486	4.754
3.131	12.637			9.989	7.576		2.886	12.561			11.27	5.097
3.276	13.176			10.297	7.754		3.103	13.465			10.743	4.858
3.523	13.797			9.496	7.147		3.142	13.312			10.848	4.896
3.267	12.716			10.077	7.565		3.067	12.916			11.458	5.171
3.252	12.405			9.862	7.36		3.22	13.385			10.913	4.915
3.3	12.551			9.379	6.989		3.125	12.959			11.999	5.394
3.214	12.126			9.458	7.01		3.325	13.745			10.992	4.936
3.392	12.577			10.049	7.382		3.122	12.788			11.254	5.053
3.504	12.941			8.81	6.445		3.021	12.225			11.089	4.977
3.591	13.206			10.735	7.705		3.245	12.914			11.367	5.069
3.446	12.614			8.698	6.206		3.345	13.073			10.836	4.83
3.771	13.741			9.105	6.482		3.146	12.278			10.942	4.874
3.48	12.493			9.311	6.602		3.222	12.438			11.284	5.019
3.736	13.167			9.223	6.535		3.441	13.102			11.475	5.101
3.675	12.91			9.837	6.961		3.162	11.894			11.512	5.115
3.078	10.807			9.24	6.463		3.432	12.443			11.405	5.055
3.524	11.876			9.848	6.858		3.626	11.816			11.588	5.136
3.561	11.955			9.047	6.151		3.222	10.336			11.259	4.989
3.459	11.52			9.495	6.422		4.2	12.799			10.943	4.84
4.326	14.379			9.648	6.482		4.741	13.733			11.127	4.912
3.745	12.369			10.467	7.012						10.857	4.79
4.241	12.039			9.455	6.295						10.921	4.814
3.279	9.217			9.235	6.119						10.745	4.719
5.134	14.053			9.906	6.562						10.996	4.826
				9.469	6.14						11.703	5.132
				10.318	6.587						10.949	4.8
				10.381	6.435						11.23	4.918
				10.04	5.554						10.658	4.667
				7.546	4.033						10.932	4.77
				10.261	8.995						14.278	6.128
				11.177	9.781						13.864	5.843
				9.572	8.362						11.108	6.7
				9.95	8.467						10.679	5.977
				10.93	9.193						10.589	5.036
				10.863	9.135						10.686	5.064
				10.837	8.88						10.645	5.035
				10.231	8.204						11.409	5.393
				10.068	8.071						11.21	5.227
				9.867	7.851						10.293	4.796
				10.376	8.22						10.387	4.834
				10.314	8.101						10.686	4.969
				10.204	8.013						10.067	4.673
				10.255	8.019						11.76	5.452
				9.907	7.717						11.058	5.12
				10.535	8.187						9.297	4.301
				10.782	8.378						10.545	4.866
				10.414	8.09						10.86	4.988
				9.856	7.634						10.48	4.768
				11.032	8.426						10.63	4.833
				8.538	6.39						11.324	5.134
				9.931	7.419						11.073	5.01
				10.765	7.956						11.854	5.346
				10.286	7.548						10.021	4.518
				10.059	7.351						11.065	4.978
				11.044	7.999						11.176	5.003
				11.273	8.149						11.915	5.331
				10.897	7.868						10.532	4.703
				9.964	7.164						11.266	5.027
				10.267	7.379						11.47	5.099
				10.24	7.141						11.024	4.89
				10.194	7.098						11.172	4.941
				10.333	7.192						11.045	4.882
				10.617	7.388						10.974	4.845
				8.928	6.179						11.628	5.124
				10.291	7.038						10.888	4.775
				9.786	6.638						9.776	4.254
				10.53	7.091						10.121	4.402
				9.636	6.478						10.932	4.742
				10.031	6.671						12.584	5.252
				9.91	6.575
				10.827	7.035

## Sheet: Fig2C
Mono-allelic T cells		Bi-allelic AT cells		Mono-allelic A cells			Mono-allelic G cells		Bi-allelic GC cells		Mono-allelic C cells
Signal A	Signal T	Signal A	Signal T	Signal A	Signal T		Signal C	Signal G	Signal C	Signal G	Signal C	Signal G
3.72	16.878	6.387	12.929	10.186	9.192		2.665	13.379	5.98	12.303	9.532	7.497
3.307	14.782	6.703	13.024	10.379	9.286		2.994	13.435	5.465	10.891	9.968	7.596
3.243	14.101	7.222	13.264	10.539	9.394		3.108	13.003	5.28	9.703	9.842	7.161
3.288	13.546	7.09	12.539	10.284	9.006		3.051	12.644	6.675	11.608	10.32	5.705
3.404	13.839	7.282	12.864	9.489	8.291		2.996	12.342	7.44	12.217	10.793	5.87
3.295	13.344	7.439	12.997	10.86	9.242		3.066	12.479	7.839	11.445	10.661	5.397
3.208	12.93	7.698	12.16	10.693	9.084		3.198	12.669	7.465	10.886	10.819	5.395
3.228	13.002	8.249	11.962	10.713	9.1		3.374	13.103	9.558	9.081	10.023	4.927
3.287	13.237	8.747	12.506	10.27	8.41		3.136	12.121	8.204	7.49	9.976	4.767
3.575	14.311	9.381	12.906	11.015	8.97		3.256	12.33	9.307	8.359	10.291	4.901
3.085	12.254	8.895	12.014	9.996	8.063		2.782	10.447	10.894	9.033	10.598	4.992
3.478	13.739	8.129	10.378	10.485	8.369		3.555	13.01	4.826	11.824	10.136	4.762
3.54	13.908	8.825	11.19	9.007	6.844		3.576	12.778	5.427	12.22	10.036	4.713
3.41	13.06	9.266	11.065	10.796	7.104		3.399	11.939	5.801	11.875	10.412	4.874
3.628	13.891	9.816	11.662	13.135	11.546		3.558	12.419	5.845	11.339	11.008	5.129
3.2	12.143	10.145	11.776	9.806	8.49		3.769	13.137	6.104	11.175	10.637	4.951
3.29	12.422	9.527	10.345	9.868	8.178		3.558	12.022	6.24	10.76	10.667	4.942
3.569	13.469	9.34	10.081	9.922	8.178		3.983	13.422	6.555	11.07	10.573	4.896
3.777	14.194	9.832	10.133	11.148	8.896		3.74	12.469	7.265	10.831	10.306	4.771
3.625	13.555	10.108	10.003	9.97	7.651		3.885	12.333	6.417	8.877	10.709	4.945
3.58	13.225	10.055	9.718	11.449	8.166		4.125	12.904	8.333	10.211	10.396	4.797
3.575	13.11	10.536	10.181	7.126	4.66		4.089	12.479	8.509	9.855	10.865	4.992
3.741	13.635	12.398	11.928	9.685	8.432		4.228	11.455	9.393	10.307	10.064	4.622
3.573	12.992	10.717	10.251	9.282	8.04		2.368	12.735	8.604	9.323	10.499	4.803
3.574	12.969	10.395	9.55	9.628	8.33		3.231	14.322	9.12	9.377	10.265	4.667
3.471	12.499	10.735	9.84	10.3	8.82		2.821	12.46	9.724	9.496	11.689	5.293
3.799	13.512	6.75	13.77	9.755	8.281		2.935	12.755	8.265	7.961	10.657	4.822
3.701	13.106	6.513	12.835	9.489	7.722		3.033	12.889	10.226	9.02	11.38	5.148
3.756	13.072	6.244	12.049	10.656	8.558		3.127	13.155	10.608	8.764	10.644	4.78
3.662	12.742	6.161	11.701	10.025	8.003		3.371	13.729	4.948	12.073	10.273	4.597
3.654	12.571	6.849	11.845	10.694	8.525		3.331	13.18	5.367	10.777	10.42	4.641
3.724	12.808	7.48	12.688	9.758	7.623		3.833	14.525	7.401	11.934	10.168	4.526
3.769	12.208	7.843	11.57	9.726	7.585		3.409	12.08	6.638	10.345	11.071	4.86
4.267	13.388	8.712	12.184	10.262	7.916		3.215	9.591	6.886	10.43	10.291	7.483
4.317	12.422	7.962	10.113	10.48	7.83		2.924	14.217	8.839	10.165	9.191	5.69
6.377	13.647	9.071	11.403	9.658	6.901		3.033	13.938	9.715	8.842	8.879	4.696
4.119	18.84	8.583	10.436	10.621	7.581		2.891	13.177	8.999	7.688	9.961	4.959
3.203	14.425	9.377	11.151	11.444	8.15		2.266	10.147			10.978	5.214
3.288	14.727	9.398	10.871	10.81	6.944		2.825	12.581			10.687	5.028
3.088	13.155	9.412	10.784				3.088	13.602			10.845	5.098
3.427	14.51	9.845	10.569				3.067	13.337			11.261	5.201
3.32	13.959	10.101	9.487				3.103	13.23			12.028	5.553
3.457	14.449	10.278	9.614				3.178	13.546			11.611	5.351
3.443	14.316	7.056	12.934				3.104	13.208			10.934	5.009
3.468	14.221	7.649	11.782				3.117	13.198			11.601	5.238
3.284	13.293	7.586	11.364				2.933	12.157			10.789	4.87
3.313	13.197	7.567	11.171				3.09	12.656			11.529	5.173
3.458	13.755	8.259	11.932				3.167	12.909			11.509	5.11
3.53	13.794	9.404	12.04				3.226	12.922			10.568	4.674
3.746	14.626	8.549	10.389				3.274	13.022			10.776	4.753
3.778	14.712	9.151	9.998				3.264	12.865			10.679	4.696
3.548	13.703	9.407	9.326				3.248	12.754			11.578	5.088
3.657	14.011						4.083	14.01			10.641	4.665
3.732	14.293						4.269	12.378			11.498	5.039
3.563	13.531										10.903	4.775
3.363	12.75										10.808	4.727
3.983	15.058										11.768	5.119
3.434	12.88										11.861	5.151
3.681	13.686										11.224	4.867
3.622	13.419										8.929	3.839
3.666	13.506										11.073	4.747
3.495	12.694										11.28	4.833
3.425	12.17										11.524	4.936
3.608	12.699										11.011	4.693
3.807	13.387										11.152	4.751
3.499	12.276										12.582	5.325
3.645	12.607										11.069	4.656
3.517	12.163										9.928	4.174
3.744	12.862										11.15	4.686
3.643	12.174										12.207	5.113
3.996	13.326										11.374	4.665
3.95	13.051										8.939	5.189
3.895	12.648										10.426	6.008
3.878	12.547										9.91	5.545
3.919	12.645										11.125	5.834
4.254	13.645										10.624	5.465
4.164	13.064										10.596	5.411
4.167	12.974										10.974	5.4
4.152	12.764										11.354	5.193
4.907	12.016										11.342	5.182
4.874	11.335										11.733	5.34
3.303	14.414										10.771	4.848
3.055	13.043										11.477	5.144
3.169	13.453										11.631	5.213
3.263	13.433										11.332	5.065
3.346	13.565										11.67	5.215
3.328	13.403										10.999	4.897
3.409	13.645										11.678	5.193
3.319	13.094										11.538	5.128
3.294	12.818										10.022	4.452
3.271	12.696										11.611	5.149
3.359	13.025										11.714	5.187
3.545	13.699										11.753	5.192
3.487	13.401										12.275	5.419
3.317	12.723										11.214	4.949
3.718	14.215										11.625	5.127
3.59	13.661										11.531	5.078
3.368	12.808										11.661	5.122
3.3	12.548										11.014	4.831
3.406	12.921										11.558	5.069
3.359	12.741										12.287	5.378
3.529	13.283										10.978	4.79
3.64	13.691										10.869	4.731
3.309	12.429										11.334	4.918
3.411	12.693										11.306	4.905
3.913	14.443										11.184	4.852
3.809	14.049										10.761	4.663
3.692	13.521										11.042	4.784
3.579	13.06										11.284	4.883
3.427	12.477										11.075	4.771
3.493	12.651										10.985	4.702
3.597	12.999										11.894	5.083
3.771	13.613										11.676	4.989
3.544	12.677										11.25	4.779
3.876	13.824
3.474	12.346
3.417	12.089
3.606	12.756
3.857	13.486
3.772	12.757
3.818	12.836
3.979	13.344
3.863	12.881
3.682	12.12
4.534	12.765

## Sheet: Fig2D
Raw results					Allelic reassignment
	Mono-allelic A	Mono-allelic T	Bi-allelic AT			Mono-allelic A	Mono-allelic T	Bi-allelic AT
Mono- allelic C	113	2	4		Mono- allelic C	113	0	0
Mono- allelic G	3	69	1		Mono- allelic G	0	69	0
Bi- allelic GC	5	8	5		Bi- allelic GC	0	0	28

## Sheet: Fig2E
Raw results					Allelic reassignment
	Mono-allelic A	Mono-allelic T	Bi-allelic AT			Mono-allelic A	Mono-allelic T	Bi-allelic AT
Mono- allelic C	2	97	8		Mono- allelic C	0	97	0
Mono- allelic G	30	4	13		Mono- allelic G	30	0	0
Bi- allelic GC	3	7	25		Bi- allelic GC	0	0	62

## Sheet: Fig2F
Major allele				Minor allele
SNP rs3853839	SNP rs179008	SNP rs3853839 + SNP rs179008		SNP rs3853839	SNP rs179008	SNP rs3853839 + SNP rs179008
50	43.5	44.9		34	35.5	28.6
40.3	48.8	40.9		34.5	45.1	34.8
56.4	58.4	53.8		34.7	37.1	32.9
55.6	57.9	51.3		26.3	18.1	15.9
46.1	48.6	45.2		44.2	38.1	35.6
69.1	72.7	67.9		13.1	16	15.4
73.7	80.2	73.4		15.8	8.3	6.4
53.9	66	56.2		31.2	26.4	21.9
58	57.3	56.3		32.8	29.9	28.6
46.9	48	45.4		46.5	46.6	44.4
42.9	44.9	39.6		40.4	38.2	34.2
60.9	58.9	57.8		23	21.9	20.6
46.6	46.6	43.5		43.9	41.9	41.9
78.4	78.1	77.5		14.1	12.5	12.4

## Sheet: Fig2G
Bi-allelic
SNP rs3853839	SNP rs179008	SNP rs3853839 + SNP rs179008
16	21	26.5
25.2	6.1	24.3
8.9	4.5	13.3
18	24.1	32.8
9.7	13.3	19.2
17.8	11.3	16.7
10.5	11.6	20.2
14.9	7.5	21.9
9.2	12.8	15.1
6.6	5.4	10.1
16.8	16.9	26.2
16	19.2	21.6
9.5	11.5	14.5
7.5	9.4	10.1

## Sheet: Fig2H
Bi-allelic			rs3853839 only (n=9 UC, n=6 HIV/ART)
UC (n=17)	HIV/ART (n=12)		rs3853839 + rs179008 (n=8 UC, n=6 HIV/ART)
23.2	21.4
11.4	19.7
19	19.6
18.6	19.5
17.2	24.8
19.2	10.9
16.5	24.3
17.7	13.3
22.4	19.2
26.5	15.1
32.8	21.6
16.7	10.1
20.2
21.9
10.1
26.2
14.5
