# Supplementary material for: HIV-1 infection enhances innate function and TLR7 expression in female plasmacytoid dendritic cells
Source: Life Sci Alliance. 2022 Sep 2;5(10):e202201452. doi: 10.26508/lsa.202201452 (PMC9441429; doi:10.26508/lsa.202201452)
Supplement: Supplementary file 3 [file LSA-2022-01452_SdataF3.xlsx]

## Sheet: Fig 3A
UC		HIV/ART
Mono- allelic	Bi- allelic	Mono- allelic	Bi- allelic
61.8199	265.028	78.7932	19.5622
91.1392	13.3614	25.1067	29.446
60.1295	76.1093	92.4115	5.50217
93.7015	86.8227	44.6318	109.896
410.148	121.938	61.8199	73.5167
187.403	1.27456	112.986	32.6724
115.36	52.7098	166.572	134.364
26.3549	131.599	182.278	73.5167
354.588	11.6318	83.2859	729.114
39.1245	4.82323	337.794	1.81504
165.421	148.056	163.144	157.586
218.275	37.2715	144.007	113.772
7.6211	9475.59	64.4452	56.493
5077.84	4299.64	512	17.1484
1234.75	2368.9	82.1393	20.6776
464.65	2521.38	25.4572	1112.82
4904.87	5007.93	100.427	9674.69
4770.75	7858.29	30.6965	5792.62
1652	4451.27	2.25012	1675.06
879.171	2521.38	95.6704	596.344
2574.36	67.6492	21.1121	2936.74
1910.85	7590.61	2.54912	261.379
171.255	1251.98	7.26015	2521.38
2998.45	666.287	18.507	335.461
1038.29	1618	2.67586	5480.15
1152.06	3929.15	39.1245	2288.2
1209.34	724.077	9809.75	113.772
1618	3541.14	2320.15	3258.52
2646.74	2646.74	1488.87	1795.29
86.8227	1438.15	5007.93	256
2759.13	1052.79	1314.23	2610.3
1360.57	4420.52	2778.33	1897.65
3061.45	797.865	3281.18	3902.01
1992	1016.93	3666.02	1287.18
2225.63	8964.45	3061.45	3691.52
1016.93	8306.36	5148.73	66.7178
4039.61	1964.57	3590.58	1009.9
2105.58	298.172	2740.08	4329.55
1758.34	6427.31	1722.16	2503.97
2876.3	670.921	178.527	282.088
661.685	8023.41	3565.78	2740.08
1370.04	5634.22	280.139	7.06162
1332.57	3795.3	630.346	2503.97
666.287	1418.35	1200.98	2977.74
2610.3	1663.49	2486.67	3281.18
424.612	73.0089	2646.74	2048
115.36	1379.57	1360.57	1031.12
23.2636	3213.66	5914.33	5220.6
5184.54	4420.52	172.446	2628.46
560.278	3795.3	4420.52	2856.44
572.051	1016.93	2665.15	942.272
2628.46	72.5046	2304.12	5220.6
1379.57	2435.5	1060.11	2164.77
3019.3	1341.84	675.588	178.527
89.8845	855.13	4359.66	4329.55
929.3	1807.78	1144.1	166.572
1595.73	1992	3373.43	1379.57
4608.24	3191.46	3769.09	122.786
2435.5	652.575	2019.8	1314.23
1002.93	1296.13	2272.4	3.55537
670.921	5955.47	3821.7	2352.53
4039.61	596.344	233.941	5996.9
178.527	2957.17	183.546	29.0406
1478.58	2225.63	116.97	694.581
1332.57	3304	600.491	2876.3
9152.82	2538.92	2210.26	613.109
40.7859	2957.17	6251.56	1105.13
284.05	1573.76	584.071	760.076
1305.15	43.1115	4039.61	337.794
182.278	294.067	252.476	42.2243
1160.07	3541.14	477.713	6472.02
47.8352	1251.98	2778.33	324.034
3281.18	401.707	1698.45	2628.46
1296.13	2896.31	657.114	66.7178
1663.49	1160.07	2665.15	1629.26
3396.89	494.559	179.769	2665.15
1438.15	2556.58	63.5579	837.532
3326.99	1807.78	1074.91	181.019
1074.91	2288.2	1478.58	508.463
982.286	2272.4	7804.01	3795.3
2062.24	1067.48	2740.08	4482.23
685.019	885.286	1031.12	5256.91
2486.67	10660.6	5955.47	5556.65
1858.6	1448.15	2610.3	4269.94
324.034	1209.34	4153.18	7181.15
2062.24	487.751	4096	166.572
4803.93	3983.99	5480.15	4124.49
74.5429	1820.35	2435.5	13777.2
328.557	1031.12	1884.54	4544.8
1686.71	3848.29	995.999	4705.07
487.751	2256.7	2210.26	14263.1
134.364	4737.79	5293.48	18561.2
344.892	2352.53	4837.35	1408.55
359.538	4938.99	2702.35	5752.61
143.013	1082.39	2936.74	5330.3
1234.75	1924.14	2856.44	5955.47
1438.15	461.44	1428.22	2418.67
576.03	1136.2	2336.28	1884.54
372.217	2665.15	3236.01	1640.59
982.286	2194.99	101.125	680.287
1152.06	7281.4	744.434	4770.75
4389.98	3019.3	2683.69	3350.13
333.144	5712.87	227.544	7181.15
1200.98	962.071	617.374	9345.14
2120.22	3795.3	4389.98	4770.75
634.73	340.144	803.414	6562.36
1176.27	1573.76	35.0174	4420.52
1152.06	186.108	308.687	3565.78
410.148	1370.04	625.992	4938.99
292.036	165.421	2005.85	12677.7
826.001	1184.45	1618	809.002
643.591	5148.73	2352.53	1746.2
1038.29	35.5062	2352.53	3420.52
1488.87	572.051	146.018	39.6706
1478.58	2486.67	3769.09	2352.53
458.253	11.5514	809.002	1937.53
955.426	2486.67	568.1	1924.14
879.171	1184.45	3691.52	3304
1951	64.4452	2556.58	1160.07
1606.83	1686.71	2385.37	1509.65
219.793	1370.04	4608.24	5873.48
359.538	1128.35	1910.85	2352.53
749.612	448.822	1209.34	3640.7
831.746	31.3414	617.374	955.426
897.644	200.854	2149.82	9152.82
1478.58	25.1067	1951	6562.36
278.204	93.0542	3492.39	2210.26
1200.98	74.028	2896.31	382.681
2385.37	588.134	3769.09	3541.14
1663.49	2486.67	1168.14	1964.57
2320.15	3956.48	2998.45	2957.17
843.357	129.787	1618	6608.01
151.167	2683.69	1024	374.806
380.038	843.357	1924.14	11346.8
657.114	948.826	1045.52	2521.38
1992	288.015	916.506	6700.25
272.479	873.098	2194.99	1964.57
512	62.6829	3492.39	1820.35
37.014	16.4498	1629.26	2916.45
548.748	2486.67	2486.67	4153.18
354.588	916.506	30.91	1160.07
1360.57	304.437	867.067	739.292
109.137	424.612	657.114	207.937
268.727	114.563	1341.84	42.2243
948.826	401.707	282.088	935.763
572.051	22.1618	1296.13	4576.41
1168.14	71.5064	3468.27	7538.18
1499.22	35.5062	4299.64	5752.61
596.344	3281.18	3717.2	1260.69
1314.23	159.786	2998.45	2896.31
109.896	83.8652	1287.18	3396.89
103.968	4737.79	1243.34	2062.24
724.077	7434.4	4904.87	4299.64
975.501	803.414	1341.84	4067.71
487.751	1074.91	401.707	2876.3
1.84038	7131.55	3691.52	1509.65
2435.5	1698.45	2683.69	1296.13
916.506	837.532	1128.35	975.501
1520.15	666.287	897.644	2556.58
910.175	5367.37	1052.79	2272.4
1458.23	3420.52	2916.45	5480.15
1951	1031.12	3040.3	14362.3
3258.52	576.03	464.65	639.145
849.223	37.014	1488.87	6984.79
2033.85	4544.8	3304	4011.71
2076.59	3236.01	1287.18	4124.49
1652	14263.1	2368.9	3615.55
968.763	2797.65	2033.85	1640.59
1698.45	330.842	826.001	2556.58
2876.3	3040.3	2336.28	5442.3
508.463	75.5835	1226.22	2977.74
1045.52	541.193	1192.69	2740.08
1418.35	604.668	596.344	809.002
1499.22	9607.86	88.0347	9541.5
494.559	4608.24	4904.87	1226.22
421.679	1112.82	2936.74	1332.57
995.999	3040.3	286.026	3258.52
1618	127.116	760.076	1351.18
3304	1606.83	648.067	1820.35
1038.29	1897.65	648.067	910.175
1074.91	2.51403	433.534
1105.13	18.2522	1089.92
1296.13	744.434	101.125
1314.23	1105.13	2.2974
1686.71	604.668	1234.75
304.437	134.364	328.557
2778.33	1089.92	272.479
1278.29	436.549	734.185
1428.22	814.629	2304.12
613.109	564.175	1509.65
216.767	1675.06	1305.15
903.888	685.019	792.353
675.588	238.856	5792.62
1884.54	1663.49	1845.76
1209.34	268.727	1820.35
2149.82	202.251	57.68
975.501	44.9422	2033.85
2105.58	67.6492	2469.49
1686.71	37.7918	367.093
2179.83	163.144	1192.69
4640.29	6.02099	1448.15
1652	1152.06	533.742
216.767	333.144	20.1122
910.175	167.73	103.25
98.36	28.0514	149.086
464.65	28.443	245.572
1871.53	2.63902	719.076
2896.31	2019.8	312.996
3565.78	1770.57	5792.62
1992	155.417	1038.29
3717.2	3717.2	652.575
2401.97	1652	7858.29
1833.01	4576.41	3590.58
962.071	2836.7	2702.35
278.204	9345.14	9946.68
1499.22	4299.64	2702.35
2977.74	148.056	2352.53
2401.97	2149.82	13493.7
1323.37	1782.89	5712.87
1478.58	3983.99	7696.57
1992	1398.83	5556.65
885.286	5634.22	3281.18
600.491	4240.45	1438.15
837.532	1097.5	2628.46
1031.12	1663.49	3743.05
1128.35	4329.55	3492.39
572.051	6936.54	2503.97
879.171	1820.35	2076.59
995.999	5914.33	1488.87
1305.15	6517.03	5148.73
975.501	4737.79	1144.1
2120.22	6517.03	1251.98
855.13	1428.22	5442.3
2683.69		3590.58
2385.37		5293.48
1323.37		625.992
1226.22		7332.05
254.232		104.691
1160.07		3565.78
205.074		1910.85
2320.15		2628.46
91.1392		5595.3
2469.49		3666.02
1884.54		1209.34
1009.9		177.294
1251.98		15.1369
2179.83		1734.13
206.5		3304
1024		2556.58
1332.57		6122.9
146.018		6984.79
873.098		7486.11
183.546		4182.07
670.921		1858.6
1323.37		3019.3
1370.04		3875.05
2998.45		5330.3
474.413		4182.07
455.087		18820.3
367.093		1389.16
1488.87		3795.3
2521.38		1845.76
2304.12		6562.36
1360.57		2610.3
3956.48		4640.29
3492.39		5996.9
714.109		2062.24
544.958		2797.65
2574.36		1640.59
167.73		4039.61
206.5		10015.9
1428.22		5113.16
2778.33		6653.97
349.706		1951
1168.14		4482.23
186.108		2241.11
754.826		1136.2
430.539		5007.93
639.145		4182.07
290.018		3373.43
254.232		3590.58
1675.06		3258.52
5293.48		95.6704
2336.28		1530.73
168.897		1640.59
1296.13		4837.35
7281.4		340.144
349.706		1408.55
1269.46		7181.15
2998.45		11747
1663.49		2628.46
2740.08		2033.85
3875.05		1758.34
916.506		270.597
474.413		3019.3
4705.07		55.7152
1360.57		2469.49
1951		4973.34
3444.31		6653.97
2288.2		2076.59
222.861		552.565
995.999		5256.91
16384		2817.11
2019.8		4153.18
1031.12		699.413
119.428		5256.91
4544.8		3875.05
2048		4640.29
4640.29		8306.36
7082.29		3956.48
2759.13		5113.16
68.5935		704.277
3191.46		3640.7
2521.38		4870.99
2998.45		2592.27
1305.15		2134.97
2797.65		2225.63
3258.52		1052.79
1458.23		80.4489
5367.37		2957.17
4011.71		5595.3
2304.12		2352.53
2998.45		2401.97
2916.45		3821.7
608.874		2149.82
3468.27		1992
749.612		1758.34
1184.45		6746.86
613.109		2385.37
369.646		1595.73
588.134		4803.93
4608.24		948.826
1370.04		250.732
2503.97		82.7106
1924.14		2385.37
630.346		526.394
1992		3040.3
312.996		1009.9
1618		349.706
415.873		4544.8
1074.91		3565.78
319.573		1833.01
8599.28		1675.06
2272.4		1360.57
199.466		2241.11
261.379		3743.05
4837.35		2401.97
497.999		4544.8
2646.74		1951
1698.45		3258.52
2418.67		2740.08
2665.15		1520.15
3717.2		2194.99
2817.11		1884.54
1978.24		3929.15
491.143		608.874
7858.29		1795.29
1675.06		3468.27
3821.7		2256.7
537.455		1209.34
580.037		2740.08
1698.45		1884.54
1629.26		861.078
2836.7		2702.35
5914.33		4451.27
1379.57		1045.52
148.056		2740.08
3541.14		1200.98
2486.67		916.506
3590.58		2210.26
171.255		2368.9
2134.97		910.175
315.173		873.098
136.239		1978.24
968.763		1314.23
989.119		2091.03
2091.03		2368.9
903.888		2957.17
600.491		754.826
522.758		1389.16
1686.71		1045.52
522.758		1478.58
734.185		335.461
630.346		2646.74
955.426		471.136
317.365		2352.53
187.403		1858.6
101.829		3444.31
78.7932		2241.11
131.599		413.001
369.646		1770.57
62.6829		1884.54
1.6358		1168.14
263.197		729.114
237.207		2916.45
103.25		1820.35
354.588		2336.28
131.599		4011.71
1024		1468.37
78.249		1964.57
30.2738		648.067
179.769		1031.12
113.772		4870.99
266.871		699.413
215.269		4513.4
436.549		556.408
36.7583		2896.31
158.683		754.826
274.374		4096
337.794		1370.04
47.5048		4770.75
178.527		2856.44
137.187		2401.97
69.0706		2435.5
2.21914		1152.06
37.2715		2836.7
216.767		3875.05
171.255		643.591
242.191		1448.15
121.095		621.668
173.645		105.42
64.8934		337.794
233.941		4039.61
312.996		2646.74
39.9466		5792.62
73.5167		2646.74
28.84		989.119
26.5382		1686.71
136.239		694.581
404.501		657.114
1.97247		1488.87
74.028		568.1
14868.8		2368.9
6888.62		2048
4938.99		1710.26
1408.55		2556.58
3420.52		3821.7
4269.94		2368.9
2797.65		2665.15
4803.93		2076.59
1686.71		310.834
2759.13		3444.31
8480.89		1770.57
4904.87		484.382
2452.44		2896.31
1234.75		1226.22
2210.26		2574.36
2469.49		2574.36
1758.34		2856.44
3821.7		2105.58
8079.22		1192.69
6793.79		2916.45
4904.87		2418.67
1499.22		1074.91
25.9921		744.434
3040.3		1082.39
2503.97		704.277
59.3016		533.742
1468.37		2628.46
3743.05		680.287
296.112		1209.34
3019.3		929.3
4938.99		1758.34
2048		501.463
1152.06		23.1029
3821.7		1398.83
2385.37		519.147
843.357		2048
3795.3		2778.33
1120.56		4096
1618		596.344
2646.74		7538.18
3875.05		2256.7
1698.45		2164.77
357.054		3396.89
3373.43		471.136
2721.15		4329.55
1438.15		5184.54
3258.52		2272.4
3396.89		1418.35
144.007		837.532
65.7993		729.114
544.958		1234.75
121.095		3983.99
1629.26		487.751
280.139		367.093
843.357		1992
1296.13		1351.18
5792.62		588.134
1398.83		501.463
3590.58		1858.6
2998.45		374.806
3213.66		2521.38
1112.82		46.2057
1089.92		30.2738
2076.59		28.84
1031.12		18.0009
4973.34		188.706
3848.29		349.706
2385.37		276.282
3902.01		8.05564
3640.7		81.0084
8719.32		1.61328
3396.89		11.3924
526.394		145.009
2977.74		73.0089
3169.41		53.8174
1045.52		33.3589
304.437		6.32033
176.069		28.443
44.0173		14.9285
224.411		19.5622
1924.14		7.51618
49.8665		60.5477
26.5382		22.7848
265.028		20.6776
455.087		38.5859
302.334		2418.67
109.137		88.0347
168.897		639.145
150.123		1082.39
31.3414		1897.65
100.427		3373.43
213.783		2256.7
22.7848		2797.65
10.0561		5148.73
43.7133		2320.15
15.3482		1074.91
3.4822		648.067
16.6795		6562.36
1.09429		4039.61
31.3414		3350.13
37.7918		2048
28.443		3565.78
176.069		922.88
548.748		2452.44
4039.61		4182.07
2628.46		1209.34
7383.04		2759.13
3420.52		276.282
1820.35		4640.29
110.661		1910.85
3061.45		1937.53
689.784		380.038
1120.56		3516.68
2210.26		442.643
897.644		5330.3
879.171		916.506
2288.2		724.077
2998.45		1067.48
831.746		4039.61
272.479		2856.44
1176.27		497.999
1168.14		982.286
151.167		1992
1305.15		2469.49
2336.28		2385.37
1287.18		2957.17
108.383		2179.83
867.067		639.145
427.565		1871.53
1105.13		1038.29
1468.37		4672.57
608.874		1009.9
1112.82		4299.64
1629.26		6338.83
2005.85		2241.11
2778.33		5955.47
1105.13		413.001
1243.34		903.888
1438.15		1060.11
855.13		1951
1710.26		4672.57
1438.15		1243.34
2574.36		1112.82
2817.11		1016.93
124.5		1217.75
1097.5		3983.99
2721.15		765.363
1468.37		1260.69
1458.23		2210.26
315.173		639.145
4482.23		625.992
3875.05		5832.91
1226.22		73.5167
2521.38		1428.22
2759.13		3396.89
2778.33		436.549
729.114		556.408
1606.83		652.575
182.278		2401.97
1845.76		292.036
1184.45		1734.13
2320.15		1782.89
2628.46		1992
1226.22		1332.57
330.842		3040.3
1499.22		2385.37
1105.13		1795.29
121.938		1884.54
130.69		1710.26
81.0084		6936.54
183.546		1305.15
235.568		5955.47
1618		657.114
1067.48		5752.61
40.7859		167.73
156.498		1675.06
897.644		282.088
115.36		120.259
530.056		837.532
1438.15		2836.7
1351.18		680.287
1168.14		1287.18
1370.04		935.763
461.44		337.794
266.871		916.506
302.334		2005.85
1964.57		151.167
2610.3		568.1
1314.23		1052.79
280.139		867.067
413.001		2721.15
2320.15		2977.74
222.861		4389.98
1722.16		1937.53
347.291		942.272
2210.26		4482.23
317.365		2005.85
1128.35		3213.66
1045.52		2241.11
3615.55		1351.18
225.972		1226.22
4544.8		1595.73
374.806		2418.67
1428.22		942.272
46.8507		1234.75
1287.18		2.96905
1845.76		92.4115
652.575		359.538
1074.91		107.635
1964.57		203.657
1234.75		280.139
1305.15		354.588
873.098		349.706
989.119		891.444
1031.12		335.461
129.787		1045.52
221.322		256
1243.34		1209.34
257.781		4544.8
177.294		2048
2778.33		5556.65
1067.48		1438.15
230.72		1606.83
666.287		613.109
1112.82		1398.83
497.999		4240.45
1468.37		2556.58
744.434		580.037
837.532		4672.57
451.944		1243.34
464.65		2452.44
3191.46		300.246
1820.35		2759.13
158.683		1192.69
1038.29		621.668
689.784		4124.49
229.126		2005.85
1675.06		202.251
362.039		4329.55
556.408		5832.91
458.253		1278.29
530.056		4240.45
1136.2		4211.15
1287.18		2385.37
621.668		2628.46
109.896		2817.11
407.315		5955.47
639.145		3281.18
1910.85		2149.82
897.644		10441.2
879.171		903.888
1663.49		4544.8
501.463		6700.25
12.8171		8422.31
760.076		11425.7
278.204		2385.37
600.491		12077.2
1128.35		7033.37
1082.39		4240.45
982.286		7131.55
424.612		1031.12
213.783		14766.1
243.875		12944
377.413		83.2859
2556.58		266.871
235.568		1746.2
1782.89		1389.16
680.287		2521.38
274.374		2452.44
382.681		2048
3.36359		2836.7
20.1122		3326.99
112.986		3516.68
37.014		1964.57
568.1		4039.61
1341.84		1009.9
280.139		4640.29
145.009		2592.27
2957.17		4096
374.806		5792.62
140.07		3956.48
163.144		6382.92
282.088		2179.83
861.078		186.108
955.426		2896.31
1009.9		1710.26
240.518		576.03
162.017		2048
333.144		1663.49
1652		749.612
2778.33		4096
1016.93		1351.18
831.746		3929.15
77.7085		284.05
1192.69		2120.22
1833.01		3373.43
2521.38		2336.28
714.109		5367.37
608.874		2998.45
163.144		6122.9
1937.53		4973.34
1360.57		7967.99
1031.12		4329.55
430.539		3541.14
1278.29		8.75435
6746.86		2033.85
1398.83		2916.45
661.685		1924.14
5148.73		1698.45
5442.3		6472.02
1168.14		1458.23
2352.53		1951
955.426		1924.14
5996.9		1341.84
5873.48		362.039
1209.34		4451.27
1640.59		7538.18
1734.13		3902.01
3373.43		156.498
5007.93		3956.48
4153.18		1278.29
4389.98		2702.35
2721.15		1278.29
2977.74		1833.01
2225.63		719.076
4269.94		600.491
3848.29		1332.57
436.549		2210.26
1296.13		1152.06
3769.09		6517.03
1067.48		6700.25
2385.37		1120.56
2556.58		3420.52
1937.53		326.288
2817.11		1478.58
2418.67		2368.9
3615.55		1820.35
724.077		4096
2721.15		935.763
166.572		670.921
2120.22		1629.26
1045.52		2916.45
1260.69		1045.52
35.7532		4269.94
1097.5		3236.01
1269.46		3304
21.8566		6793.79
552.565		2091.03
1217.75		5480.15
1089.92		3213.66
3743.05		2320.15
487.751		1184.45
1192.69		2896.31
430.539		568.1
12854.6		2288.2
1278.29		5832.91
1964.57		2164.77
1488.87		592.224
2048		2702.35
4803.93		1314.23
362.039		744.434
242.191		2076.59
643.591		4705.07
1820.35		1136.2
4640.29		1074.91
3983.99		2048
955.426		2320.15
4359.66		2149.82
3326.99		849.223
448.822		1795.29
2977.74		1184.45
2033.85		67.1819
352.139		2592.27
2503.97		1833.01
5996.9		3565.78
2683.69		215.269
885.286		2048
3304		2062.24
6080.61		2418.67
6472.02		1820.35
2401.97		2005.85
2179.83		4039.61
256		227.544
3640.7		3983.99
352.139		744.434
5873.48		1795.29
3281.18		613.109
5148.73		2759.13
2998.45		2592.27
2272.4		2005.85
556.408		512
306.555		79.8932
116.162		7033.37
1.75321		4513.4
77.1717		3902.01
2.12874		3929.15
942.272		2452.44
975.501		719.076
43.1115		4576.41
109.137		1520.15
4.69134		2288.2
648.067		1910.85
312.996		1418.35
2721.15		2916.45
2778.33		458.253
2817.11		347.291
156.498		1992
166.572		1052.79
82.7106		467.882
340.144		1782.89
326.288		27.0958
102.537		436.549
210.839		1351.18
306.555		1243.34
300.246		2179.83
310.834		1652
367.093		1278.29
261.379		916.506
494.559		1024
163.144		1305.15
205.074		407.315
666.287		1807.78
335.461		1192.69
212.306		2683.69
1038.29		814.629
280.139		2225.63
494.559		1897.65
430.539		1269.46
95.0095		837.532
1782.89		948.826
1.97247		2304.12
48.1679		2759.13
2.04202		2091.03
6.63456		948.826
35.0174		308.687
430.539		3304
2.56685		306.555
22.4711		2538.92
51.2685		916.506
21.8566		2256.7
474.413		1278.29
312.996		1074.91
206.5		1067.48
319.573		3281.18
1845.76		1184.45
1260.69		1964.57
1884.54		1770.57
3795.3		1884.54
2149.82		1722.16
1269.46		1758.34
3420.52		2916.45
556.408		1031.12
7486.11		3956.48
1176.27		1871.53
458.253		1.06437
2134.97		1606.83
4576.41		1833.01
1323.37		1120.56
10513.8		1468.37
1618		1360.57
265.028		2272.4
2091.03		1176.27
2957.17		91.7731
85.6274		430.539
63.5579		4039.61
5367.37		1200.98
10587		1629.26
4640.29		2574.36
552.565		560.278
2721.15		849.223
537.455		2486.67
1314.23		2091.03
326.288		3640.7
2646.74		1184.45
2896.31		1389.16
1002.93		328.557
1734.13		634.73
4737.79		442.643
321.795		8.45614
1652		2574.36
385.343		1951
4640.29		519.147
25.6342		1448.15
1871.53		1360.57
2304.12		2241.11
1951		1845.76
3213.66		1722.16
9152.82		1698.45
4938.99		1418.35
119.428		1520.15
6472.02		891.444
666.287		1964.57
617.374		106.891
4544.8		704.277
3691.52		685.019
5256.91		1468.37
4096		2304.12
975.501		407.315
15286.8		487.751
81.5719		3929.15
64		504.951
1136.2		1595.73
975.501		133.436
1478.58		1820.35
3743.05		2288.2
1499.22		3019.3
1389.16		357.054
873.098		1478.58
1128.35		1698.45
1296.13		1428.22
5293.48		2683.69
861.078		709.176
2062.24		2149.82
308.687		1278.29
2856.44		2797.65
2385.37		2836.7
5007.93		1478.58
1176.27		427.565
4576.41		22.1618
2320.15
92.4115
2836.7
826.001

## Sheet: Fig 3B
UC		HIV/ART
Mono- allelic	Bi- allelic	Mono- allelic	Bi- allelic
439.586	596.344	831.746	572.051
172.446	21.1121	68.1197	245.572
1144.1	44.3235	552.565	30.2738
2105.58	580.037	202.251	1168.14
2091.03	995.999	1009.9	354.588
935.763	59.3016	809.002	232.325
849.223	1082.39	1458.23	155.417
430.539	1067.48	85.6274	114.563
121.095	70.5219	596.344	2503.97
661.685	319.573	138.141	132.514
1168.14	588.134	288.015	797.865
1128.35	261.379	369.646	734.185
439.586	315.173	749.612	71.0124
1734.13	625.992	588.134	369.646
1031.12	5955.47	929.3	1120.56
274.374	1734.13	354.588	3640.7
861.078	2896.31	296.112	9541.5
79.3413	3565.78	639.145	12077.2
1269.46	4182.07	1144.1	2272.4
1332.57	1845.76	352.139	621.668
84.4485	1323.37	1200.98	6038.61
2164.77	11665.8	427.565	229.126
3444.31	1184.45	187.403	3350.13
1770.57	820.296	205.074	855.13
15393.1	1200.98	10297.5	7383.04
5148.73	4737.79	5293.48	4067.71
8659.09	135.298	2304.12	268.727
3236.01	634.73	6888.62	6746.86
497.999	3468.27	3350.13	5256.91
3691.52	3281.18	3821.7	724.077
2288.2	2721.15	4803.93	4482.23
2957.17	1722.16	4973.34	3019.3
3019.3	2740.08	6517.03	8023.41
1884.54	1209.34	7231.1	1618
491.143	7231.1	6562.36	6038.61
1234.75	8902.53	4359.66	152.219
2538.92	3821.7	2936.74	2665.15
2435.5	837.532	252.476	6608.01
552.565	8480.89	5293.48	2876.3
2936.74	2486.67	1038.29	613.109
2957.17	9026.81	1296.13	4299.64
1314.23	6984.79	1002.93	7.83536
3304	4904.87	2164.77	2998.45
4544.8	4124.49	3444.31	5996.9
2998.45	1675.06	3326.99	3492.39
2149.82	237.207	7643.41	7858.29
2352.53	2469.49	286.026	2120.22
382.681	5404.7	7033.37	5184.54
2628.46	5673.41	5480.15	7281.4
2179.83	7643.41	7082.29	3492.39
1209.34	2452.44	2033.85	1389.16
675.588	147.033	855.13	7231.1
3236.01	2836.7	5634.22	2797.65
3213.66	3444.31	2241.11	230.72
2759.13	1937.53	5220.6	6746.86
1408.55	2486.67	6653.97	666.287
1734.13	3304	4269.94	1964.57
4672.57	5712.87	4770.75	265.028
1618	1089.92	3848.29	1951
4803.93	4096	1176.27	7.83536
2241.11	7082.29	820.296	4837.35
5556.65	2194.99	639.145	5712.87
5556.65	8779.97	910.175	59.7141
154.343	3615.55	2778.33	1488.87
1200.98	4803.93	7538.18	5113.16
2352.53	6080.61	1287.18	1734.13
2134.97	4482.23	5518.27	2452.44
2288.2	4299.64	537.455	1509.65
272.479	93.7015	1067.48	1243.34
6427.31	608.874	5955.47	115.36
5914.33	6427.31	2538.92	13682.1
2352.53	2105.58	1468.37	781.445
3691.52	1418.35	6841.04	3691.52
4451.27	4904.87	143.013	95.6704
3492.39	2721.15	0.0877778	4973.34
1074.91	367.093	2352.53	4705.07
1251.98	5367.37	4269.94	2538.92
352.139	4608.24	10734.7	404.501
1858.6	4182.07	6746.86	1618
1833.01	2241.11	2665.15	4513.4
3848.29	1951	14462.2	10809.4
2225.63	2856.44	4870.99	10513.8
2091.03	11268.4	5556.65	7858.29
613.109	3983.99	5832.91	8841.04
2469.49	2304.12	5914.33	11910.9
2091.03	714.109	5595.3	172.446
1428.22	4451.27	2435.5	4182.07
2916.45	3350.13	1287.18	23010.4
5256.91	2048	4359.66	5914.33
1184.45	4870.99	5404.7	7912.95
1951	5007.93	5404.7	21618.8
910.175	8659.09	4737.79	16844.6
340.144	5442.3	5480.15	13034.1
292.036	6653.97	4870.99	6841.04
519.147	1871.53	1924.14	13493.7
2977.74	2194.99	3061.45	7434.4
1734.13	714.109	7131.55	4299.64
1184.45	1509.65	9.18959	3691.52
2759.13	2759.13	1937.53	4482.23
1060.11	3983.99	3061.45	1951
52.7098	15500.2	1278.29	8539.88
2503.97	4544.8	2977.74	5113.16
929.3	7590.61	5330.3	13034.1
2288.2	2836.7	1606.83	15286.8
803.414	3848.29	120.259	13873.1
935.763	1351.18	1370.04	11585.2
604.668	3590.58	1820.35	8192
704.277	458.253	2936.74	5480.15
82.7106	3396.89	2272.4	11665.8
680.287	1152.06	3821.7	18179.2
188.706	2304.12	5518.27	6936.54
2683.69	7434.4	608.874	3769.09
188.706	296.112	4938.99	6984.79
1833.01	1675.06	1782.89	150.123
942.272	3795.3	1795.29	6472.02
171.255	166.572	8364.13	4904.87
588.134	2592.27	3956.48	3666.02
6.9644	2272.4	2665.15	6700.25
55.7152	319.573	7033.37	8599.28
380.038	3373.43	3795.3	2336.28
224.411	1951	2797.65	7858.29
652.575	3902.01	1243.34	2836.7
1200.98	2385.37	2957.17	5367.37
760.076	333.144	3875.05	3304
67.6492	820.296	3565.78	12077.2
3848.29	206.5	5634.22	9345.14
1746.2	374.806	8841.04	4039.61
76.6386	250.732	2272.4	1438.15
608.874	568.1	4576.41	8779.97
1067.48	4182.07	2936.74	3743.05
1341.84	3191.46	2105.58	4938.99
1120.56	139.102	4153.18	12765.8
1520.15	2320.15	2702.35	6841.04
116.162	328.557	1663.49	17805.1
471.136	1652	4640.29	7181.15
427.565	344.892	7131.55	8135.41
1746.2	975.501	7967.99	3236.01
3717.2	66.7178	3717.2	3691.52
1438.15	82.7106	2.78949	7332.05
580.037	2469.49	2538.92	4705.07
50.9143	1067.48	1234.75	3040.3
1144.1	335.461	1978.24	2210.26
1675.06	968.763	685.019	477.713
2486.67	34.2968	3795.3	257.781
1217.75	333.144	6517.03	1509.65
861.078	128.89	5634.22	6427.31
714.109	190.019	5673.41	8364.13
3983.99	308.687	4608.24	8364.13
2241.11	3281.18	675.588	7332.05
2241.11	306.555	1332.57	4640.29
270.597	159.786	4770.75	2916.45
1924.14	5077.84	1992	3396.89
10085.5	9607.86	968.763	5480.15
1640.59	1820.35	3444.31	4973.34
1448.15	249	4870.99	4182.07
6888.62	9345.14	1675.06	2702.35
4837.35	4299.64	1217.75	3821.7
1488.87	1269.46	1234.75	2149.82
2977.74	1468.37	4576.41	6517.03
1618	7750.1	4576.41	3590.58
8779.97	5873.48	1112.82	9280.58
5556.65	2452.44	2702.35	5256.91
2538.92	867.067	3902.01	504.951
4124.49	151.167	2977.74	8779.97
3691.52	6038.61	5673.41	3691.52
6427.31	4904.87	2521.38	6700.25
8248.98	23493.9	2019.8	3350.13
5518.27	4299.64	2304.12	2836.7
5042.77	1389.16	3875.05	9089.59
5293.48	5914.33	2120.22	4737.79
4389.98	1136.2	1002.93	4067.71
2503.97	2062.24	369.646	3983.99
6080.61	1314.23	3717.2	1858.6
5518.27	24322.4	4329.55	9026.81
694.581	14562.8	982.286	3281.18
5367.37	3213.66	1060.11	4329.55
6080.61	9152.82	1243.34	4544.8
3373.43	2336.28	734.185	2179.83
5367.37	8841.04	1448.15	3956.48
1978.24	1964.57	2957.17	1807.78
3983.99	424.612	359.538
4359.66	3236.01	9.78112
3615.55	3717.2	1200.98
5996.9	3795.3	995.999
1287.18	3743.05	4904.87
1992	2856.44	6472.02
413.001	4299.64	2272.4
7643.41	1082.39	5673.41
3350.13	2048	3492.39
560.278	3516.68	1871.53
117.784	5007.93	5256.91
3444.31	3516.68	3326.99
3326.99	4359.66	2778.33
112.986	8364.13	224.411
1530.73	2164.77	3929.15
1269.46	2876.3	7332.05
4544.8	2592.27	916.506
6984.79	1629.26	2134.97
1074.91	1082.39	1964.57
1897.65	1910.85	734.185
968.763	1052.79	46.2057
11505.2	3848.29	600.491
4299.64	1184.45	439.586
1698.45	2225.63	526.394
4938.99	1964.57	1323.37
3040.3	922.88	1269.46
4153.18	548.748	7643.41
820.296	4576.41	5007.93
202.251	2977.74	714.109
1478.58	306.555	8902.53
3516.68	7590.61	5220.6
8480.89	1833.01	5996.9
3875.05	8841.04	5330.3
1951	3492.39	9152.82
6793.79	11190.6	6080.61
6841.04	6122.9	2469.49
1067.48	324.034	1652
6382.92	2778.33	11828.7
3396.89	3666.02	1045.52
714.109	7912.95	7912.95
2385.37	2320.15	12765.8
5113.16	4269.94	10660.6
2256.7	7538.18	15076.4
2272.4	6793.79	4211.15
5996.9	2062.24	13307.9
8135.41	5873.48	8964.45
5955.47	9216.48	8079.22
3304	2556.58	11747
3743.05	8659.09	1782.89
170.072	9877.98	12944
4451.27	7383.04	8964.45
326.288	8248.98	280.139
5220.6	3019.3	3691.52
4039.61		2610.3
3821.7		3281.18
3956.48		5077.84
3769.09		4837.35
661.685		4240.45
367.093		5996.9
254.232		6936.54
342.509		5184.54
1278.29		3040.3
1176.27		3019.3
2856.44		2164.77
2435.5		5184.54
1152.06		2957.17
1686.71		6841.04
588.134		6562.36
2179.83		6562.36
935.763		13124.7
8192		3061.45
6793.79		522.758
8135.41		6562.36
714.109		2702.35
1897.65		1618
2288.2		4870.99
699.413		3281.18
2977.74		2019.8
968.763		6936.54
1379.57		2574.36
1722.16		7486.11
1758.34		826.001
1305.15		5442.3
1884.54		5634.22
4039.61		2817.11
2105.58		9607.86
1675.06		5148.73
680.287		9674.69
3848.29		11190.6
1770.57		12077.2
1992		6888.62
2469.49		6653.97
3541.14		2665.15
5077.84		4608.24
2272.4		1389.16
1323.37		3040.3
5634.22		2452.44
734.185		2574.36
2149.82		2336.28
989.119		7912.95
670.921		4938.99
982.286		7131.55
4705.07		5367.37
1226.22		4973.34
1323.37		5404.7
1089.92		2062.24
1332.57		2048
2019.8		2896.31
1379.57		5595.3
3281.18		4451.27
1468.37		2856.44
16270.8		4544.8
5792.62		3061.45
5832.91		2538.92
2435.5		3640.7
5330.3		3691.52
5832.91		2120.22
6653.97		5556.65
7912.95		4299.64
4513.4		3956.48
5673.41		4124.49
8779.97		4973.34
9089.59		1379.57
4737.79		5712.87
2486.67		4837.35
5792.62		8135.41
5673.41		3236.01
4039.61		5148.73
4608.24		3769.09
8306.36		2256.7
7281.4		2665.15
7131.55		3848.29
2538.92		5673.41
101.125		3061.45
3769.09		3019.3
2503.97		2702.35
162.017		1152.06
814.629		5752.61
5113.16		519.147
278.204		4451.27
3902.01		4299.64
6746.86		9216.48
3590.58		4451.27
1606.83		831.746
5595.3		2048
4329.55		5148.73
1924.14		5832.91
5556.65		7033.37
2503.97		8079.22
2797.65		3565.78
5293.48		4705.07
4770.75		5996.9
3565.78		2817.11
2665.15		4039.61
4640.29		2665.15
3983.99		4938.99
3717.2		5595.3
5113.16		1251.98
5673.41		8135.41
427.565		3795.3
203.657		2916.45
1448.15		1323.37
340.144		5832.91
2503.97		5518.27
265.028		7590.61
2062.24		2797.65
3373.43		2936.74
6984.79		4153.18
4451.27		2521.38
2876.3		4576.41
3769.09		7281.4
4640.29		1618
1897.65		2352.53
1128.35		1360.57
6517.03		471.136
2241.11		33.8246
9345.14		4329.55
6841.04		7332.05
3615.55		6653.97
5914.33		5256.91
6165.49		1746.2
13034.1		2091.03
4482.23		27.2843
903.888		1234.75
5113.16		1144.1
6936.54		3258.52
3615.55		3258.52
464.65		4011.71
474.413		2469.49
152.219		3590.58
604.668		4096
3040.3		1488.87
130.69		8192
867.067		2556.58
232.325		600.491
367.093		6746.86
2105.58		4124.49
1468.37		458.253
685.019		6472.02
418.766		3743.05
2836.7		5832.91
300.246		2836.7
1910.85		6472.02
1184.45		2797.65
430.539		2469.49
8902.53		5518.27
4608.24		4640.29
1910.85		2876.3
4737.79		1458.23
2452.44		2149.82
2486.67		1428.22
2916.45		1509.65
3615.55		4803.93
2033.85		2683.69
2628.46		2149.82
5442.3		2048
5832.91		2149.82
5042.77		1152.06
7696.57		108.383
2105.58		2091.03
2896.31		4011.71
1428.22		2610.3
4153.18		1924.14
935.763		4124.49
8719.32		995.999
5634.22		1478.58
3444.31		3691.52
1758.34		1910.85
2179.83		380.038
3019.3		5148.73
1884.54		1858.6
4770.75		1618
1884.54		2683.69
1323.37		5220.6
2210.26		1097.5
1060.11		2503.97
4513.4		3821.7
621.668		1782.89
235.568		1795.29
143.013		1379.57
3666.02		2665.15
814.629		1112.82
515.561		69.551
3350.13		4576.41
2574.36		2646.74
7967.99		5873.48
186.108		182.278
1082.39		2721.15
2817.11		2778.33
8841.04		3019.3
3956.48		2592.27
2916.45		2896.31
2076.59		5148.73
6793.79		481.036
137.187		6562.36
1992		5955.47
2876.3		2628.46
8480.89		455.087
150.123		2721.15
600.491		4124.49
2521.38		4389.98
349.706		3902.01
2740.08		922.88
190.019		8422.31
5712.87		5595.3
7696.57		1652
3848.29		4770.75
5148.73		4359.66
3691.52		929.3
5113.16		5518.27
3983.99		2592.27
2610.3		3795.3
3396.89		2665.15
2076.59		1360.57
4182.07		3848.29
3929.15		1686.71
621.668		942.272
5077.84		4420.52
7967.99		4124.49
163.144		962.071
897.644		2574.36
3061.45		130.69
1097.5		1629.26
233.941		2574.36
1097.5		1176.27
1024		3983.99
413.001		3615.55
2836.7		2592.27
4211.15		1478.58
1296.13		2062.24
1448.15		2817.11
2320.15		1168.14
2062.24		3590.58
5873.48		2574.36
831.746		4420.52
2486.67		1698.45
5256.91		2486.67
1807.78		1448.15
2836.7		2120.22
2721.15		1260.69
1937.53		2320.15
831.746		2164.77
2120.22		5955.47
1758.34		4096
2076.59		2164.77
2896.31		803.414
2836.7		5007.93
1686.71		867.067
2435.5		4640.29
2817.11		1964.57
5293.48		4096
1964.57		2646.74
15.5625		2435.5
814.629		2836.7
1370.04		4420.52
1045.52		2120.22
1964.57		3258.52
3902.01		2957.17
494.559		2836.7
2836.7		3236.01
7486.11		2977.74
3373.43		5914.33
2916.45		2091.03
1488.87		5556.65
146.018		5832.91
826.001		5.57897
2336.28		2521.38
6793.79		3444.31
1192.69		2665.15
1782.89		3019.3
282.088		2916.45
1884.54		4482.23
1871.53		2272.4
1360.57		304.437
288.015		1269.46
689.784		5404.7
989.119		2304.12
1910.85		4672.57
2503.97		4420.52
1618		1234.75
1910.85		1458.23
2062.24		3666.02
421.679		4672.57
380.038		4329.55
1243.34		2721.15
2048		3396.89
1675.06		1243.34
225.972		2469.49
5634.22		2272.4
4299.64		35.0174
3373.43		6382.92
2556.58		3213.66
2702.35		1296.13
2936.74		2646.74
4608.24		2005.85
588.134		3875.05
2288.2		2241.11
2665.15		2856.44
3492.39		4705.07
1606.83		3541.14
2759.13		3516.68
4904.87		1438.15
179.769		4096
1910.85		238.856
1978.24		1951
3019.3		739.292
652.575		2149.82
588.134		5007.93
1820.35		1428.22
2241.11		1045.52
3304		7033.37
1038.29		1082.39
1305.15		3615.55
1305.15		1640.59
2521.38		2452.44
2385.37		4011.71
2486.67		4389.98
436.549		1287.18
1389.16		2164.77
1992		1951
3743.05		2740.08
4482.23		2778.33
147.033		1509.65
2194.99		4067.71
1226.22		1910.85
4451.27		5752.61
2272.4		4240.45
2856.44		3929.15
1269.46		568.1
2740.08		56.493
3281.18		837.532
3019.3		754.826
4482.23		1234.75
3666.02		41.6429
504.951		548.748
2105.58		2091.03
160.898		670.921
1052.79		1618
2452.44		797.865
2876.3		3640.7
6700.25		1152.06
4329.55		298.172
6517.03		199.466
3956.48		2385.37
2778.33		548.748
1128.35		158.683
347.291		367.093
3373.43		445.722
4039.61		35.5062
4904.87		1428.22
3420.52		131.599
2916.45		187.403
2665.15		155.417
2062.24		580.037
1074.91		136.239
2149.82		294.067
1820.35		4420.52
2538.92		106.153
1052.79		1488.87
1746.2		1332.57
2120.22		3420.52
2149.82		4870.99
2179.83		3492.39
2385.37		3615.55
1341.84		6888.62
5113.16		3743.05
3213.66		1937.53
2521.38		1226.22
1734.13		6608.01
685.019		3326.99
3281.18		3983.99
2320.15		4067.71
4299.64		3929.15
278.204		2105.58
3666.02		4513.4
3769.09		3373.43
639.145		1398.83
401.707		5077.84
2435.5		282.088
342.509		5256.91
1782.89		1468.37
2740.08		3061.45
572.051		1530.73
2503.97		4608.24
2665.15		2149.82
2076.59		8779.97
491.143		1734.13
1024		2272.4
342.509		2149.82
2076.59		4153.18
694.581		4837.35
4513.4		1136.2
2320.15		2005.85
254.232		6793.79
302.334		8192
1734.13		3516.68
340.144		3615.55
2836.7		3444.31
2368.9		1305.15
1937.53		10085.5
4389.98		1360.57
2521.38		7131.55
1833.01		2574.36
719.076		5367.37
734.185		8902.53
3615.55		4067.71
4973.34		9877.98
2194.99		1200.98
1606.83		1897.65
1458.23		1871.53
3236.01		3019.3
497.999		8192
5293.48		2817.11
1686.71		2134.97
5293.48		1209.34
3875.05		4329.55
1389.16		5042.77
3516.68		1758.34
5113.16		2592.27
471.136		2876.3
5634.22		1782.89
2836.7		4039.61
4182.07		11036.5
372.217		148.056
2149.82		2521.38
4482.23		4544.8
3743.05		477.713
4482.23		1234.75
3444.31		1184.45
2936.74		1807.78
3373.43		560.278
1640.59		3040.3
1686.71		3492.39
2610.3		3019.3
608.874		1629.26
467.882		2817.11
4269.94		5518.27
427.565		3281.18
1067.48		4211.15
7281.4		3061.45
2856.44		6936.54
1128.35		2272.4
1089.92		9026.81
3040.3		576.03
1897.65		5184.54
2469.49		155.417
4124.49		2759.13
2033.85		526.394
1468.37		51.6251
1136.2		1418.35
6517.03		2194.99
4420.52		1128.35
617.374		1305.15
2486.67		1978.24
1067.48		1820.35
1234.75		1379.57
4513.4		3258.52
1097.5		439.586
1618		814.629
1606.83		2134.97
1820.35		2977.74
3061.45		4451.27
2778.33		3769.09
982.286		3590.58
916.506		2665.15
2352.53		3019.3
2120.22		4269.94
1606.83		2304.12
2936.74		5077.84
3541.14		3420.52
929.3		5480.15
174.853		1746.2
1758.34		4067.71
213.783		4011.71
424.612		1520.15
1287.18		2134.97
2288.2		20.1122
219.793		367.093
1618		724.077
125.366		312.996
1370.04		315.173
526.394		809.002
1351.18		625.992
596.344		1002.93
221.322		1478.58
4269.94		1269.46
8079.22		2521.38
3691.52		885.286
436.549		831.746
1389.16		7434.4
8659.09		5042.77
413.001		5480.15
1795.29		2759.13
5556.65		4451.27
2856.44		1992
4672.57		3902.01
4182.07		6746.86
1360.57		5832.91
377.413		1820.35
7082.29		7131.55
2702.35		2592.27
3350.13		2033.85
5914.33		831.746
4672.57		4039.61
337.794		1060.11
1833.01		873.098
17805.1		5042.77
5595.3		3236.01
3326.99		286.026
621.668		5996.9
6427.31		2469.49
1509.65		1418.35
6936.54		8364.13
6608.01		9475.59
4737.79		3717.2
143.013		10884.6
5480.15		3019.3
3396.89		3717.2
4039.61		14972.2
4389.98		10015.9
5367.37		4211.15
3875.05		5556.65
2998.45		7082.29
5113.16		3565.78
5873.48		4299.64
5518.27		7486.11
5634.22		8480.89
4576.41		6841.04
3019.3		2957.17
3565.78		3516.68
2574.36		9541.5
1795.29		3666.02
1370.04		3396.89
357.054		2876.3
1160.07		4096
3590.58		9877.98
1758.34		1978.24
4211.15		7967.99
2210.26		140.07
694.581		5293.48
5404.7		4938.99
1698.45		4938.99
7281.4		9607.86
1074.91		2134.97
1016.93		2574.36
560.278		484.382
8480.89		315.173
2574.36		2778.33
464.65		6472.02
439.586		4329.55
6472.02		9026.81
1398.83		10660.6
2896.31		8902.53
3236.01		5792.62
2385.37		3848.29
4544.8		4770.75
4067.71		5712.87
5042.77		8480.89
3615.55		5673.41
809.002		21173.9
10734.7		1758.34
2916.45		6427.31
6038.61		3743.05
1226.22		11036.5
337.794		4672.57
2856.44		6841.04
2033.85		7858.29
7033.37		2320.15
5184.54		5148.73
2385.37		2778.33
421.679		7750.1
4973.34		11113.3
6562.36		6080.61
9026.81		9089.59
82.1393		3040.3
3691.52		8135.41
515.561		2916.45
1002.93		2836.7
1758.34		6038.61
1871.53		8192
5442.3		5595.3
1964.57		4770.75
2033.85		4803.93
1488.87		65.7993
2628.46		2401.97
1184.45		3326.99
3743.05		3281.18
1675.06		955.426
5873.48		2556.58
8539.88		8539.88
694.581		9026.81
349.706		4705.07
1278.29		3258.52
625.992		3875.05
1287.18		685.019
541.193		6841.04
1269.46		172.446
1144.1		5518.27
1782.89		7033.37
1168.14		11036.5
2062.24		3769.09
765.363		1370.04
2665.15		9026.81
1820.35		3640.7
333.144		6427.31
1052.79		1964.57
734.185		9345.14
1305.15		8079.22
2134.97		6562.36
2538.92		13969.6
8135.41		8079.22
2179.83		7750.1
1278.29		4299.64
3258.52		6936.54
765.363		8135.41
2076.59		5752.61
1807.78		5792.62
1287.18		4329.55
1120.56		7858.29
2435.5		312.996
625.992		5996.9
2272.4		11268.4
942.272		5556.65
1398.83		4482.23
1782.89		6517.03
982.286		3590.58
1499.22		3019.3
3258.52		5148.73
2019.8		11505.2
2683.69		3795.3
891.444		3929.15
310.834		9410.14
1209.34		1910.85
1845.76		266.871
1152.06		171.255
1478.58		3396.89
4153.18		680.287
2778.33		4837.35
3929.15		2076.59
7131.55		6608.01
3304		5404.7
3541.14		6517.03
7181.15		4770.75
1024		3541.14
10734.7		9026.81
2256.7		4544.8
1097.5		4329.55
4011.71		1992
6700.25		3061.45
2646.74		2062.24
13777.2		3516.68
1964.57		9541.5
298.172		4608.24
4182.07		484.382
2401.97		7804.01
324.034		2817.11
257.781		4870.99
4640.29		3492.39
10884.6		3565.78
7181.15		1858.6
481.036		2105.58
3444.31		2702.35
1360.57		3902.01
2005.85		2628.46
739.292		8079.22
4938.99		8964.45
6472.02		1360.57
2320.15		7486.11
3236.01		1105.13
7912.95		2019.8
724.077		6080.61
3956.48		1845.76
2936.74		5712.87
7434.4		2759.13
138.141		1234.75
2336.28		1782.89
3326.99		2091.03
3258.52		2164.77
5077.84		4096
10441.2		5367.37
5404.7		4770.75
294.067		6562.36
7082.29		2610.3
3640.7		8079.22
897.644		564.175
5293.48		2574.36
3326.99		4039.61
5792.62		5792.62
4672.57		515.561
4067.71		7131.55
17318.2		4096
290.018		3236.01
319.573		4837.35
2610.3		4211.15
2304.12		5595.3
3929.15		6080.61
7643.41		3326.99
1833.01		2998.45
2957.17		2856.44
1795.29		1379.57
1734.13		2435.5
3902.01		9607.86
4389.98		1458.23
1520.15		1016.93
3541.14		2225.63
2210.26		3396.89
4420.52		1858.6
3590.58		1251.98
5832.91		3191.46
2759.13		849.223
4705.07		4011.71
5792.62
164.279
4269.94
2120.22
